# Supplementary material for: Biomarkers Analysis and Clinical Manifestations in Comorbid Creutzfeldt–Jakob Disease: A Retrospective Study in 215 Autopsy Cases
Source: Biomedicines. 2022 Mar 16;10(3):680. doi: 10.3390/biomedicines10030680 (PMC8944998; doi:10.3390/biomedicines10030680)
Supplement: Supplementary file 1 [file biomedicines-10-00680-s001.zip]

Archive with 3 entries (3 files):
- Blots.pdf
- CJD_Supplementary (1).xlsx
- Neuropathological hallmarks.pdf
